# Supplementary material for: Ivermectin Effect on In-Hospital Mortality and Need for Respiratory Support in COVID-19 Pneumonia: Propensity Score-Matched Retrospective Study
Source: Viruses. 2023 May 10;15(5):1138. doi: 10.3390/v15051138 (PMC10222278; doi:10.3390/v15051138)
Supplement: Supplementary file 1 [file viruses-15-01138-s001.zip]

Archive with 1 entries (1 files):
- viruses-2392284-supplementary.pdf
